# Supplementary material for: Effective delivery of STING agonist using exosomes suppresses tumor growth and enhances antitumor immunity
Source: J Biol Chem. 2021 Mar 9;296:100523. doi: 10.1016/j.jbc.2021.100523 (PMC8042450; doi:10.1016/j.jbc.2021.100523)
Supplement: Supplementary file 2 — Supporting information file [file mmc2.xlsx]

## Sheet: Figure 1b
Figure 1b
NTA measurements
	Exo					iExoSTINGa
Bin centre (nm)	Sample 1	Sample 2	Sample 3		Bin centre (nm)	Sample 1	Sample 2	Sample 3
2.5	0	0	0		2.5	0	0	0
7.5	0	0	0		7.5	0	0	0
12.5	0	0	0		12.5	0	0	0
17.5	0	0	0		17.5	0	0	0
22.5	0	0	0		22.5	0	0	0
27.5	0	0	0		27.5	0	0	0
32.5	0	0	0		32.5	0	0	0
37.5	0	13	0		37.5	0	0	155
42.5	0	69765	0		42.5	0	0	6648
47.5	0	4196805	0		47.5	0	0	99259
52.5	0	13457588	0		52.5	0	0	674868
57.5	0	7770812	94		57.5	0	0	2554049
62.5	0	2074865	15187		62.5	0	0	6161349
67.5	0	600861	316882		67.5	0	0	10618060
72.5	0	422367	1645324		72.5	0	1	15070155
77.5	2	1035078	4050159		77.5	0	38	17894598
82.5	84	5354625	7187472		82.5	2	705	21343693
87.5	1975	23280199	11304561		87.5	59	9984	27614810
92.5	32528	51274583	17875740		92.5	1305	118171	39020565
97.5	371761	61853985	32160495		97.5	18298	1065464	59326844
102.5	2797203	56426889	55807032		102.5	163482	6336275	89228613
107.5	13189385	55141173	72989266		107.5	940954	24484717	119604207
112.5	39077429	77814406	76806203		112.5	3601117	70949369	139219059
117.5	79327871	138461907	75226054		117.5	9683636	160187472	147183796
122.5	129046512	207943928	73979758		122.5	19641487	251810188	149108946
127.5	190975645	222749803	73747200		127.5	32314053	276288009	148127317
132.5	259965662	180263197	72134154		132.5	45924038	246374945	144020212
137.5	313422795	130319591	66377590		137.5	59294970	206742099	136268555
142.5	333896583	98311881	56870737		142.5	72292421	173401555	125675561
147.5	324744435	81885774	47037287		147.5	85345636	147011176	114099697
152.5	298768640	73784091	39422717		152.5	98678468	125176769	103553958
157.5	265281811	70194745	33981480		157.5	112026273	107301651	95601919
162.5	229647315	70827900	29456496		162.5	124788243	96954114	91084789
167.5	196401581	76818531	24969492		167.5	136110180	98228852	89782011
172.5	169116563	87884681	20604355		172.5	144797427	109133222	89987016
177.5	149237019	100125921	16979527		177.5	149394153	118820520	88733610
182.5	136344230	107500774	14527166		182.5	148714715	114822363	83576724
187.5	129106282	106760940	13267379		187.5	142645254	95452857	74628285
192.5	125766386	99443173	12970912		192.5	132550565	70574015	64031157
197.5	124053854	88768431	13300642		197.5	120766220	50376270	53690636
202.5	121008995	76719962	13848660		202.5	109487628	38194265	44360177
207.5	113317342	64031300	14186931		207.5	99903087	32173002	36205786
212.5	98562423	51318056	14005366		212.5	92049349	29245013	29327444
217.5	77167610	39620061	13253001		217.5	85240107	27272126	23807744
222.5	53346475	30069134	12130053		222.5	78690879	25408067	19609862
227.5	32902741	23259421	10928942		227.5	72029371	23574069	16526867
232.5	19228738	18992061	9879189		232.5	65479914	21763329	14213708
237.5	11908454	16537500	9096690		237.5	59658019	19697998	12323418
242.5	8721809	15083988	8607737		242.5	55128395	17049757	10675208
247.5	7806569	14041043	8385854		247.5	52011853	13893950	9295412
252.5	8249407	13115903	8375418		252.5	49861400	10749771	8316746
257.5	9809190	12255118	8505150		257.5	47858451	8148468	7878130
262.5	12575297	11558785	8701573		262.5	45226662	6305823	8108645
267.5	16715773	11209086	8907008		267.5	41640634	5161964	9154088
272.5	22230602	11392160	9096490		272.5	37373304	4564616	11160359
277.5	28708466	12174675	9280948		277.5	33086132	4388285	14146007
282.5	35249696	13351557	9488045		282.5	29435772	4569226	17779387
287.5	40744508	14393912	9726880		287.5	26777734	5102252	21251366
292.5	44453308	14644679	9958554		292.5	25102202	6026715	23526262
297.5	46536563	13685994	10098384		297.5	24141688	7395717	23940681
302.5	48105945	11575551	10057455		302.5	23527243	9190753	22610609
307.5	50410665	8788212	9797087		307.5	22917129	11154922	20211782
312.5	53224299	5973516	9350685		312.5	22077151	12669936	17429637
317.5	54011095	3676702	8793154		317.5	20913442	12984746	14658638
322.5	49849261	2141184	8187514		322.5	19462488	11809308	12064078
327.5	40591730	1302684	7556123		327.5	17849265	9633692	9733331
332.5	29241950	946018	6893676		332.5	16232489	7328489	7733220
337.5	19259703	867868	6200121		337.5	14757088	5532092	6096969
342.5	12319745	945079	5501349		342.5	13525783	4447922	4813257
347.5	8304672	1125159	4844096		347.5	12590343	4004591	3839314
352.5	6371563	1392143	4275422		352.5	11955855	4045390	3123348
357.5	5730603	1735549	3825615		357.5	11590290	4399804	2621739
362.5	5865120	2126243	3504401		362.5	11434476	4869015	2308304
367.5	6465002	2500392	3307162		367.5	11411202	5205063	2178959
372.5	7308381	2760946	3222581		372.5	11434440	5155572	2254022
377.5	8184571	2808020	3236205		377.5	11420028	4592629	2575208
382.5	8879299	2592272	3329973		382.5	11297872	3634422	3188702
387.5	9214784	2157568	3481102		387.5	11023724	2609561	4105896
392.5	9113710	1635256	3663698		392.5	10586972	1848817	5249455
397.5	8640083	1190853	3853900		397.5	10011131	1493517	6422636
402.5	7981292	964174	4036189		402.5	9345973	1483868	7350924
407.5	7374640	1032371	4206826		407.5	8653702	1672009	7797840
412.5	7018706	1383870	4371454		412.5	7994028	1916956	7679154
417.5	7016369	1895509	4536891		417.5	7412992	2116311	7086728
422.5	7372259	2355369	4700497		422.5	6938090	2210760	6214849
427.5	8034325	2566970	4842530		427.5	6579220	2186573	5261601
432.5	8944162	2475275	4926759		432.5	6333072	2071261	4370382
437.5	10051638	2203352	4911229		437.5	6188248	1916049	3619074
442.5	11268531	1955531	4765329		442.5	6129273	1772401	3032378
447.5	12391601	1835926	4484528		447.5	6138750	1674798	2598723
452.5	13084147	1728368	4094681		452.5	6197796	1635030	2286268
457.5	12989346	1433727	3643810		457.5	6285337	1645286	2056733
462.5	11931609	957453	3186339		462.5	6377129	1685121	1875493
467.5	10051180	512522	2767776		467.5	6445526	1729495	1716982
472.5	7752014	244978	2415734		472.5	6461044	1757012	1565957
477.5	5502122	130291	2138743		477.5	6396249	1757519	1416126
482.5	3637826	89617	1930692		482.5	6231526	1737116	1267637
487.5	2286512	75957	1777385		487.5	5960906	1718304	1124477
492.5	1408016	73931	1662367		492.5	5595459	1734034	992383
497.5	883689	81089	1570698		497.5	5162352	1815963	877473
502.5	589336	99376	1490700		502.5	4699549	1978147	785630
507.5	430015	132844	1414354		507.5	4248115	2198921	722444
512.5	345281	186121	1336978		512.5	3844886	2408748	693490
517.5	301192	261392	1256587		517.5	3517459	2499600	704582
522.5	280338	353893	1173115		522.5	3281839	2370139	761574
527.5	274413	448534	1087580		527.5	3141846	1995185	869245
532.5	279813	522058	1001319		532.5	3089201	1469253	1028896
537.5	295410	552755	915410		537.5	3104011	973958	1234761
542.5	321572	532671	830398		542.5	3156331	684313	1470275
547.5	359837	472385	746358		547.5	3209863	687843	1706328
552.5	412852	393540	663220		552.5	3228211	960770	1904022
557.5	484254	315617	581172		557.5	3182622	1380513	2023133
562.5	578114	247963	500964		562.5	3058750	1757818	2034244
567.5	697499	191152	423946		567.5	2859712	1908552	1929333
572.5	841911	142817	351856		572.5	2604055	1752033	1725159
577.5	1004003	101698	286447		577.5	2319412	1357972	1457322
582.5	1167064	68089	229135		582.5	2034457	889644	1168090
587.5	1305490	42509	180812		587.5	1772107	493929	894144
592.5	1389972	24648	141933		592.5	1545867	233334	659242
597.5	1396696	13255	112920		597.5	1359605	94291	473150
602.5	1316815	6613	94884		602.5	1209825	32812	334918
607.5	1161102	3064	90540		607.5	1089034	9910	237592
612.5	956800	1320	104790		612.5	988989	2622	172224
617.5	738129	530	143796		617.5	903017	614	130353
622.5	535405	198	211042		622.5	827058	129	105109
627.5	367809	70	300464		627.5	759459	25	91411
632.5	241907	23	390932		632.5	699970	4	85722
637.5	154658	7	449815		637.5	648565	0	85671
642.5	98100	2	449079		642.5	604697	0	89687
647.5	63333	0	384491		647.5	567178	0	96694
652.5	42814	0	280552		652.5	534529	0	105889
657.5	31135	0	174657		657.5	505406	0	116584
662.5	24901	0	94398		662.5	478860	0	128099
667.5	22302	0	47031		667.5	454354	0	139705
672.5	22718	0	25074		672.5	431645	0	150616
677.5	26487	0	17435		677.5	410629	0	160011
682.5	34809	0	16150		682.5	391233	0	167096
687.5	49695	0	17313		687.5	373354	0	171183
692.5	73827	0	19527		692.5	356829	0	171793
697.5	110214	0	22446		697.5	341437	0	168730
702.5	161588	0	26056		702.5	326905	0	162147
707.5	229602	0	30417		707.5	312918	0	152566
712.5	314050	0	35597		712.5	299138	0	140860
717.5	412371	0	41643		717.5	285225	0	128198
722.5	519690	0	48577		722.5	270862	0	115965
727.5	629454	1	56373		727.5	255788	0	105673
732.5	734527	3	64958		732.5	239829	0	98874
737.5	828407	9	74201		737.5	222932	0	97069
742.5	906232	24	83916		742.5	205189	0	101605
747.5	965273	60	93865		747.5	186848	0	113550
752.5	1004875	141	103777		752.5	168305	0	133526
757.5	1025950	313	113360		757.5	150070	0	161530
762.5	1030264	653	122326		762.5	132714	0	196760
767.5	1019772	1287	130412		767.5	116791	0	237523
772.5	996199	2392	137401		772.5	102760	0	281275
777.5	960927	4187	143131		777.5	90920	0	324857
782.5	915130	6906	147510		782.5	81361	0	364881
787.5	860039	10730	150510		787.5	73958	0	398241
792.5	797188	15703	152166		792.5	68395	0	422612
797.5	728527	21645	152565		797.5	64224	0	436818
802.5	656377	28099	151830		802.5	60938	0	441000
807.5	583249	34359	150111		807.5	58048	0	436522
812.5	511597	39574	147569		812.5	55145	0	425661
817.5	443575	42941	144363		817.5	51939	0	411157
822.5	380871	43905	140642		822.5	48275	0	395706
827.5	324635	42306	136541		827.5	44127	0	381514
832.5	275496	38428	132172		832.5	39574	0	369953
837.5	233648	32913	127626		837.5	34763	0	361392
842.5	198974	26589	122972		842.5	29880	0	355201
847.5	171167	20266	118256		847.5	25112	0	349932
852.5	149838	14579	113507		852.5	20629	0	343638
857.5	134578	9902	108737		857.5	16558	0	334287
862.5	124982	6352	103945		862.5	12984	0	320182
867.5	120630	3850	99121		867.5	9947	0	300326
872.5	121027	2206	94248		872.5	7443	0	274631
877.5	125534	1195	89307		877.5	5441	1	243947
882.5	133308	612	84278		882.5	3886	3	209893
887.5	143265	297	79149		887.5	2711	7	174545
892.5	154114	136	73910		892.5	1848	16	140054
897.5	164444	59	68565		897.5	1231	36	108299
902.5	172881	24	63127		902.5	801	78	80627
907.5	178274	10	57625		907.5	510	158	57754
912.5	179866	4	52099		912.5	317	306	39785
917.5	177424	1	46606		917.5	193	562	26350
922.5	171274	0	41214		922.5	115	979	16776
927.5	162239	0	36007		927.5	67	1616	10267
932.5	151497	0	31091		932.5	38	2525	6040
937.5	140379	0	26603		937.5	21	3736	3417
942.5	130174	0	22745		942.5	11	5231	1859
947.5	121961	0	19850		947.5	6	6930	972
952.5	116512	0	18494		952.5	3	8684	490
957.5	114261	0	19696		957.5	2	10292	237
962.5	115332	0	25243		962.5	0	11536	111
967.5	119603	0	38178		967.5	0	12228	50
972.5	126785	0	63497		972.5	0	12257	22
977.5	136488	0	109064		977.5	0	11621	9
982.5	148272	0	186704		982.5	0	10422	4
987.5	161669	0	313353		987.5	0	8842	1
992.5	176188	0	512013		992.5	0	7098	0
997.5	191310	0	812159		997.5	0	5393	0

## Sheet: Figure 1c
Figure 1c
Mode particle diameter (nm)
	Exo	iExoSTINGa
	147.5	189.3
	117.7	127.9
	119.9	127.3

## Sheet: Figure 1e
Figure 1e
STINGa concentration (µM)
	iExoSTINGa	iExoSTINGa Folic acid	iExoSTINGa Glutamine
	0.200447	0.117705	0.145414
	0.123357	0.186448	0.137217
	0.271096	0.122191	0.275596
	0.300342	0.174373
	0.391233
	0.169797
	0.0114063

## Sheet: Figure 1f
Figure 1f
STINGa concentration (µM)
	iExoSTINGa	iExoSTINGa Proteinase K
	0.0411857	0.107438
	0.0600369	0.0708968
	0.241781	0.0801175
	0.104784	0.428991
	0.0842255	0.208906
		0.0801516

## Sheet: Figure 1g
Figure 1g
No. of Fluorescein-STINGa+ particles
	PBS	Exo	SVPDE	STINGa	iExoSTINGa	SVPDE+iExoSTINGa
	6	2	14	8936	629000	658000
	1	1	0	8660	624000	600000
	1	0	0	10028	582000	644000

## Sheet: Figure 1i
Figure 1g
% Fluorescein-STINGa+ cells
	Untreated	Exo	STINGa	iExoSTINGa
	0.57	0.7	0.68	29.1
	0.56	0.82	0.71	36.6
	0.34	0.61	7.16	19.2

## Sheet: Figure 1j
Figure 1j
Ifnb, Cxcl10, and Il6 expression
		Treatment	Ifnb1 CT			Gapdh CT			ΔCT			ΔΔCT			2-ΔΔCT
	WT BMDCs	Untreated	34.2713	34.2385	34.2618	15.0849	15.173	15.1484	19.1864	19.0656	19.1134	0.0646089	-0.0562274	-0.00838153	0.956205	1.03974	1.00583
		0.001 uM STINGa	34.2072	34.6549	34.1676	15.4172	15.5409	15.5664	18.79	19.114	18.6012	-0.331813	-0.00778071	-0.520642	1.25859	1.00541	1.43459
		0.01 uM STINGa	33.1262	33.1957	33.1677	15.1269	15.0012	15.1751	17.9993	18.1945	17.9927	-1.12249	-0.92732	-1.12912	2.17723	1.90174	2.18725
		0.1 uM STINGa	32.7855	32.4492	32.2809	15.1774	15.4524	15.7142	17.6081	16.9969	16.5668	-1.5137	-2.12494	-2.55504	2.85541	4.36186	5.87682
		1 uM STINGa	32.7869	32.0287	32.788	15.0608	15.1556	15.3315	17.726	16.8731	17.4565	-1.39577	-2.24868	-1.66533	2.6313	4.75249	3.17187
		10 uM STINGa	31.225	31.7792	31.147	15.0166	15.9086	15.0729	16.2083	15.8706	16.0742	-2.91346	-3.25121	-3.04761	7.53424	9.52163	8.26842
		Exo+0.001 uM STINGa	33.0202	33.0607	33.0108	15.0582	15.0783	15.0431	17.962	17.9824	17.9677	-1.15976	-1.13936	-1.15406	2.23421	2.20283	2.2254
		Exo+0.01 uM STINGa	32.2032	32.028	32.7826	15.8592	15.5813	15.6668	16.344	16.4467	17.1158	-2.77777	-2.67513	-2.00604	6.85793	6.38698	4.01678
		Exo+0.1 uM STINGa	30.7842	30.7977	31.2714	15.3917	15.4008	15.8744	15.3926	15.3969	15.397	-3.72921	-3.72489	-3.72483	13.2619	13.2222	13.2217
		Exo+1 uM STINGa	30.6331	30.7184	30.1327	15.5332	15.0192	15.6811	15.0999	15.6992	14.4516	-4.02193	-3.42257	-4.67018	16.2451	10.7225	25.4603
		Exo+10 uM STINGa	29.9378	29.9127	30.2971	16.1932	16.5248	16.393	13.7446	13.3879	13.9041	-5.37717	-5.73389	-5.2177	41.5612	53.2198	37.2121
	STING KO BMDCs	Untreated	34.2024	34.2981	34.1407	15.1899	15.108	15.1153	19.0125	19.1902	19.0254	-0.109316	0.0683805	-0.0964091	1.07872	0.953708	1.06911
		0.001 uM STINGa	34.4889	34.6863	34.389	15.4671	15.4107	15.4649	19.0217	19.2757	18.9241	-0.100076	0.153865	-0.197671	1.07183	0.898839	1.14685
		0.01 uM STINGa	33.5262	33.5761	33.5217	15.5613	15.5156	15.5443	17.9649	18.0605	17.9774	-1.15687	-1.06132	-1.1444	2.22973	2.08684	2.21055
		0.1 uM STINGa	32.1439	32.1273	32.1139	15.1975	15.1492	15.1121	16.9464	16.9782	17.0018	-2.17536	-2.14363	-2.11999	4.51699	4.41873	4.34692
		1 uM STINGa	33.1239	33.1959	33.1997	15.1281	14.1589	14.1579	17.9958	19.037	19.0417	-1.12599	-0.0847853	-0.0800495	2.18251	1.06053	1.05705
		10 uM STINGa	34.533	34.5617	33.5753	15.5035	15.5227	15.5562	19.0296	19.039	18.0191	-0.0922221	-0.0827845	-1.10267	1.06601	1.05906	2.14751
		Exo+0.001 uM STINGa	34.444	34.4203	33.4488	15.4169	15.4446	15.4359	19.0271	18.9757	18.0129	-0.09467	-0.146047	-1.1089	1.06782	1.10653	2.15681
		Exo+0.01 uM STINGa	34.2841	33.2646	33.4883	15.6847	15.6269	15.4918	18.5994	17.6377	17.9965	-0.522383	-1.48408	-1.12534	1.43633	2.79739	2.18153
		Exo+0.1 uM STINGa	32.138	32.5813	32.612	15.9883	15.8714	15.7496	16.1497	16.7099	16.8624	-2.97209	-2.41189	-2.25939	7.8467	5.32172	4.78788
		Exo+1 uM STINGa	33.019	33.9226	33.1056	15.9955	15.8945	15.8942	17.0235	18.0281	17.2114	-2.09832	-1.09374	-1.91043	4.2821	2.13426	3.7592
		Exo+10 uM STINGa	33.448	33.801	33.8883	15.1219	15.4899	15.6438	18.3261	18.3112	18.2445	-0.795705	-0.810641	-0.87728	1.73592	1.75399	1.83691
		Treatment	Cxcl10 CT			Gapdh CT			ΔCT			ΔΔCT			2-ΔΔCT
	WT BMDCs	Untreated	34.9885	34.5015	34.2479	15.0849	15.173	15.1484	19.9036	19.3285	19.0996	0.459673	-0.115377	-0.344296	0.727151	1.08326	1.26953
		0.001 uM STINGa	34.4872	34.3452	34.5412	15.4172	15.5409	15.5664	19.0699	18.8043	18.9747	-0.373934	-0.639528	-0.469139	1.29588	1.55782	1.38428
		0.01 uM STINGa	34.0809	34.0523	34.0006	15.1269	15.0012	15.1751	18.954	19.051	18.8255	-0.489835	-0.392863	-0.618345	1.40428	1.313	1.53511
		0.1 uM STINGa	33.6006	33.979	33.1562	15.1774	15.4524	15.7142	18.4232	18.5266	17.4421	-1.02071	-0.917266	-2.00182	2.02891	1.88853	4.00505
		1 uM STINGa	32.3999	32.5342	32.5983	15.0608	15.1556	15.3315	17.3391	17.3786	17.2667	-2.10481	-2.06524	-2.17715	4.30141	4.18505	4.52261
		10 uM STINGa	31.2431	31.512	31.0253	15.0166	15.9086	15.0729	16.2265	15.6034	15.9524	-3.21737	-3.84045	-3.49148	9.30093	14.3249	11.2471
		Exo+0.001 uM STINGa	32.983	33.3214	33.2463	15.0582	15.0783	15.0431	17.9248	18.2432	18.2033	-1.51903	-1.20071	-1.24061	2.86598	2.29853	2.36299
		Exo+0.01 uM STINGa	31.4108	31.3546	32.1884	15.8592	15.5813	15.6668	15.5516	15.7733	16.5216	-3.89226	-3.67062	-2.9223	14.8487	12.7341	7.58052
		Exo+0.1 uM STINGa	30.8687	30.7671	30.759	15.3917	15.4008	15.8744	15.477	15.3662	14.8845	-3.96684	-4.07764	-4.55934	15.6364	16.8846	23.5775
		Exo+1 uM STINGa	29.1651	29.2617	29.1495	15.5332	15.0192	15.6811	13.6319	14.2425	13.4684	-5.81199	-5.20137	-5.97547	56.1804	36.7932	62.921
		Exo+10 uM STINGa	27.7445	27.7771	27.1829	16.1932	16.5248	16.393	11.5514	11.2523	10.7899	-7.89253	-8.19157	-8.65398	237.622	292.354	402.816
	STING KO BMDCs	Untreated	34.3997	34.8453	34.3848	15.1899	15.108	15.1153	19.2097	19.7373	19.2696	-0.234145	0.293419	-0.174322	1.17621	0.815966	1.12843
		0.001 uM STINGa	33.7766	34.8466	34.0863	15.4671	15.4107	15.4649	18.3095	19.4359	18.6214	-1.1344	-0.00793495	-0.822494	2.19527	1.00552	1.76846
		0.01 uM STINGa	33.5961	33.2948	33.8374	15.5613	15.5156	15.5443	18.0348	17.7792	18.2931	-1.40911	-1.66472	-1.15079	2.65573	3.17051	2.22035
		0.1 uM STINGa	34.4527	34.4224	34.4885	15.1975	15.1492	15.1121	19.2552	19.2733	19.3764	-0.188727	-0.170617	-0.0675026	1.13976	1.12554	1.0479
		1 uM STINGa	33.606	33.317	33.8303	15.1281	14.1589	14.1579	18.4779	19.1581	19.6724	-0.965972	-0.285782	0.22852	1.95338	1.21907	0.85351
		10 uM STINGa	33.2814	33.139	33.3442	15.5035	15.5227	15.5562	17.7779	17.6163	17.788	-1.66593	-1.82753	-1.65591	3.17318	3.54929	3.15121
		Exo+0.001 uM STINGa	33.3296	33.2864	33.3489	15.4169	15.4446	15.4359	17.9127	17.8419	17.913	-1.53115	-1.60201	-1.53085	2.89016	3.03567	2.88955
		Exo+0.01 uM STINGa	32.3435	32.6393	33.1903	15.6847	15.6269	15.4918	16.6589	17.0125	17.6984	-2.78501	-2.4314	-1.74545	6.8924	5.39416	3.353
		Exo+0.1 uM STINGa	33.8466	33.615	34.7966	15.9883	15.8714	15.7496	17.8583	17.7436	19.047	-1.58562	-1.70029	-0.396881	3.00136	3.24966	1.31666
		Exo+1 uM STINGa	33.8294	33.5	34.5978	15.9955	15.8945	15.8942	17.8339	17.6055	18.7036	-1.60998	-1.83838	-0.740269	3.05248	3.57607	1.67049
		Exo+10 uM STINGa	33.9718	34.5503	33.4865	15.1219	15.4899	15.6438	18.8499	19.0604	17.8426	-0.594027	-0.383492	-1.60123	1.50945	1.3045	3.03403
		Treatment	Il6 CT			Gapdh CT			ΔCT			ΔΔCT			2-ΔΔCT
	WT BMDCs	Untreated	34.2024	34.2981	34.1407	15.0849	15.173	15.1484	19.1175	19.1252	18.9923	0.0391565	0.046858	-0.0860144	0.973224	0.968042	1.06143
		0.001 uM STINGa	33.4889	33.6863	34.389	15.4172	15.5409	15.5664	18.0716	18.1454	18.8226	-1.00668	-0.932894	-0.255703	2.00928	1.9091	1.19392
		0.01 uM STINGa	33.5262	33.5761	33.5217	15.1269	15.0012	15.1751	18.3993	18.5748	18.3466	-0.679013	-0.503499	-0.731743	1.60104	1.41765	1.66064
		0.1 uM STINGa	32.1439	32.1273	32.1139	15.1774	15.4524	15.7142	16.9665	16.6749	16.3998	-2.11182	-2.40341	-2.67856	4.32236	5.29051	6.40218
		1 uM STINGa	31.1239	31.1959	31.1997	15.0608	15.1556	15.3315	16.0631	16.0403	15.8681	-3.01522	-3.03799	-3.2102	8.08485	8.21348	9.25479
		10 uM STINGa	30.533	30.5617	30.5753	15.0166	15.9086	15.0729	15.5164	14.6531	15.5025	-3.56193	-4.42523	-3.57586	11.81	21.4846	11.9245
		Exo+0.001 uM STINGa	34.444	33.4203	33.4488	15.0582	15.0783	15.0431	19.3858	18.3421	18.4057	0.307505	-0.736257	-0.672627	0.808038	1.66585	1.59397
		Exo+0.01 uM STINGa	34.2841	34.2646	33.4883	15.8592	15.5813	15.6668	18.4249	18.6833	17.8215	-0.653454	-0.395056	-1.25685	1.57293	1.31499	2.38974
		Exo+0.1 uM STINGa	32.138	32.5813	32.612	15.3917	15.4008	15.8744	16.7464	17.1805	16.7376	-2.33197	-1.89785	-2.34077	5.03491	3.72659	5.06573
		Exo+1 uM STINGa	31.019	30.9226	30.1056	15.5332	15.0192	15.6811	15.4858	15.9033	14.4245	-3.59253	-3.17498	-4.65379	12.0631	9.0316	25.1727
		Exo+10 uM STINGa	29.448	29.801	29.8883	16.1932	16.5248	16.393	13.2549	13.2762	13.4954	-5.82346	-5.80214	-5.58295	56.6287	55.7978	47.9332
	STING KO BMDCs	Untreated	34.7418	34.0701	34.2274	15.1899	15.108	15.1153	19.5519	18.9621	19.1121	0.473549	-0.116233	0.0337579	0.720191	1.0839	0.976872
		0.001 uM STINGa	34.4145	35.7153	33.5556	15.4671	15.4107	15.4649	18.9474	20.3046	18.0907	-0.130977	1.22625	-0.987602	1.09504	0.427427	1.98289
		0.01 uM STINGa	34.0856	34.4842	34.6283	15.5613	15.5156	15.5443	18.5243	18.9686	19.0841	-0.554018	-0.109741	0.0057504	1.46817	1.07903	0.996022
		0.1 uM STINGa	33.239	33.6857	33.7049	15.1975	15.1492	15.1121	18.0415	18.5365	18.5928	-1.03685	-0.541816	-0.485531	2.05174	1.4558	1.4001
		1 uM STINGa	33.073	33.9837	33.5839	15.1281	14.1589	14.1579	17.9449	19.8248	19.4259	-1.13346	0.746495	0.347603	2.19385	0.59605	0.785889
		10 uM STINGa	34.3068	34.4449	34.6075	15.5035	15.5227	15.5562	18.8033	18.9222	19.0513	-0.275003	-0.156111	-0.0270762	1.21	1.11428	1.01895
		Exo+0.001 uM STINGa	35.3562	34.7466	35.3106	15.4169	15.4446	15.4359	19.9394	19.302	19.8747	0.861024	0.223711	0.796372	0.550562	0.85636	0.575795
		Exo+0.01 uM STINGa	35.5078	35.4124	33.2233	15.6847	15.6269	15.4918	19.8231	19.7855	17.7315	0.744773	0.707174	-1.34687	0.596762	0.612519	2.5436
		Exo+0.1 uM STINGa	34.5014	34.8269	33.2355	15.9883	15.8714	15.7496	18.5131	18.9555	17.4859	-0.565224	-0.122842	-1.59244	1.47962	1.08888	3.01559
		Exo+1 uM STINGa	33.8162	33.6394	34.9693	15.9955	15.8945	15.8942	17.8206	17.7449	19.075	-1.25772	-1.33342	-0.00329076	2.39117	2.51999	1.00228
		Exo+10 uM STINGa	34.5515	33.4654	34.3862	15.1219	15.4899	15.6438	19.4295	17.9756	18.7424	0.351217	-1.10275	-0.335972	0.783923	2.14763	1.26223

## Sheet: Figure 2b
Figure 2b
Tumor volume (mm3)
		Day 0			Day 2			Day 4			Day 5			Day 6			Day 7			Day 8
		L (mm)	W (mm)	Volume (mm3)	L (mm)	W (mm)	Volume (mm3)	L (mm)	W (mm)	Volume (mm3)	L (mm)	W (mm)	Volume (mm3)	L (mm)	W (mm)	Volume (mm3)	L (mm)	W (mm)	Volume (mm3)	L (mm)	W (mm)	Volume (mm3)
	Control	6.94	3.49	43.9555	8.68	4.23	80.7614
		7.55	4.88	93.4953	9.35	6.5	205.419	10.89	7.73	338.369	10.03	5.41	152.651
		6.75	4.47	70.133	8.47	6.57	190.115	10.04	7.48	292.106				10.4	8.2	363.634
		5.45	3.37	32.1855	8.69	4.85	106.293	9.05	6.94	226.658				11.07	8.74	439.718				12.59	10.44	713.559
		7.6	5.47	118.247	8.47	8.32	304.883	10.46	7.95	343.771				12.61	9.82	632.327
		9.62	7.1	252.171	10.18	7.28	280.552
		7.56	3.78	56.1706	8.07	4.43	82.3539	7.85	4.42	79.7476
		3.18	2.92	14.0993	4.81	4.46	49.7529	6.67	5.62	109.547				9.51	7.25	259.932				10.46	7.72	324.168
	Exo	8.59	3.88	67.245	9.23	4.77	109.205	11.01	6.75	260.854				16.2	9.86	818.978
		4.87	4.05	41.5377	5.18	4.67	58.7445	8.07	6.48	176.209				10.13	8.03	339.66	9.75	8.42	359.445
		9.47	5.19	132.644	10.04	6.6	227.418	15.15	8.51	570.526
		7.24	3.85	55.8037	9.19	5.49	144.034	9.84	6.82	237.995
		5.99	5.94	109.901	9.75	7.66	297.485	11.58	8.61	446.394
		6.54	5.11	88.802	8.95	7.06	231.972	9.49	7.13	250.87				11.16	8.49	418.295				15.66	10.74	939.299
	25 µg iExoSTINGa	6.76	5.91	122.779	8.62	7.66	263.008	8.57	7.91	278.828				10.28	8.44	380.786				12.17	7.75	380.1
		8.11	4.14	72.2811	9.5	6.52	210.001	9.33	5.41	141.997				9.15	6.16	180.545
		7.59	4	63.1488	10.07	7.13	266.202	9.82	6.8	236.12				11.13	6.76	264.479
		6.72	5.13	91.9618	6.8	4.05	57.9992	7.89	5.75	135.649				9.41	7.17	251.554				12.63	10.68	749.116
		5.98	4.12	52.7836	6.91	4.72	80.0507	8.38	5.24	119.649				10.55	6.48	230.359				11.66	7.98	386.107
		9.82	6.56	219.747	9.52	9.14	413.554	11.26	8.3	403.365				11.51	6.46	249.772
		3.91	3.77	28.8977	5.59	4.71	64.4847	3.88	3.86	30.0614				4.1	3.79	30.6243				6.14	5.69	103.37
	25 µg STINGa	8.69	5.63	143.232	10.22	9.17	446.882	10.13	8.25	358.526				11.65	9.05	496.165				13.63	9.47	635.622
		7.45	5.24	106.371	11.79	7.92	384.563	9.11	6.36	191.618
		6.64	5.89	119.785	7.58	5.67	126.718	7.62	6.94	190.843	7.78	7.58	232.446							14.94	8.15	516.023
		8.04	3.7	57.2352	7.96	5.3	116.27	9.72	5.12	132.498				10.57	7.53	311.651				13.26	10.36	740.059
		6.89	4.62	76.4727	7.97	7.11	209.508	9.86	7.5	288.405				11.97	8.14	412.426

## Sheet: Figure 2d
Figure 2b
Tumor volume (mm3)
		Day 0			Day 1			Day 2			Day 3			Day 4			Day 5			Day 6			Day 7
		L (mm)	W (mm)	Volume (mm3)	L (mm)	W (mm)	Volume (mm3)	L (mm)	W (mm)	Volume (mm3)	L (mm)	W (mm)	Volume (mm3)	L (mm)	W (mm)	Volume (mm3)	L (mm)	W (mm)	Volume (mm3)	L (mm)	W (mm)	Volume (mm3)	L (mm)	W (mm)	Volume (mm3)
	Untreated	4	3	18.72	5.8	5.4	87.9466	6	5	78	11	6.5	241.67	12	9	505.44	12	9.2	528.154	12.2	9.9	621.775	12.6	11.4	851.498
		7	4	58.24	10	6	187.2	11	8	366.08	11	8	366.08	9.5	8	316.16	11	8.6	423.051	11.2	8.3	401.215	11.5	8.1	392.348
		4	4	33.28	4	4	33.28	7	6	131.04	7	6	131.04	11.3	8	376.064	11.3	8.5	424.541	11.4	8.7	448.69	11.8	8.9	486.033
		5	4	41.6	7.4	6	138.528	9	7	229.32	11	6.7	256.771	14.2	7.6	426.5	14.2	8.4	521.015	15.2	10.2	822.332	16.5	14	1681.68
		5	6	93.6	11.3	6.7	263.774	12	7	305.76	14.3	8	475.904	15.4	8.8	620.14	18	8	599.04	18.5	8.7	728.138	19.5	9.3	877.009
	Exo	6	3	28.08	10.8	6.7	252.102	11	7	280.28	11	8	366.08	11	8	366.08	11.1	10	577.2	12.3	10	639.6	15.7	7.9	509.515
		5	4	41.6	6	5	78	8	7	203.84	8	8	266.24	8.2	7.5	239.85	9.5	7.5	277.875	9.6	7.5	280.8	9.8	7.4	279.057
		4	4	33.28	7	5	91	9	6	168.48	8.5	7.5	248.625	9.4	8.7	369.973	11	8	366.08	12.2	9	513.864	12.7	10	660.4
		6	4	49.92	7	5	91	9	6	168.48	9	8	299.52	9.2	9.1	396.163	10.8	9.4	496.23	12	9.4	551.366	13	9.4	597.314
		5	5	65	9.8	6.5	215.306	12	7	305.76	14	9.7	684.975	18	10	936	18	11	1132.56	19	10	988	20.3	9.8	1013.8
	50 ug STINGa	6	3	28.08	5	4	41.6	5	5	65	6.2	5.7	104.748	6	6	112.32	5.7	4.6	62.7182	6	5	78	7.2	5.3	105.169
		5	3	23.4	5	4	41.6	4	4.8	47.9232	6	4.2	55.0368	4.5	4.5	47.385	3	3	14.04	5.7	4.6	62.7182	4.6	4	38.272
		6	5	78	8	6	149.76	7.6	7.13	200.907	8.6	7.9	279.098	8.1	8.1	276.349	8.3	7.2	223.741	10	8	332.8	10.5	8.1	358.231
		6	3	28.08	6	3	28.08	7.2	4.7	82.705	8.8	4.2	80.7206	8.8	5.7	148.674	8.7	6.1	168.338	10.3	6.7	240.431	10.4	6.9	257.475
	5 ug iExoSTINGa	5.6	4.9	69.9171	6.9	5.2	97.0195	6.3	7.8	199.312	8.1	7.6	243.285	8.7	7.9	282.343	9	7.9	292.079	11.55	8.02	386.308	12.3	9.5	577.239
		4	4	33.28	4.1	4.1	35.8389	4.6	4.6	50.6147	5.3	5.3	77.416	5.5	5.5	86.515	6.2	5.6	101.105	7.3	6.7	170.402	8.4	7.4	239.192
		5	5	65	4.1	3.9	32.4277	4.1	4.1	35.8389	4	4	33.28	4.8	4.4	48.3226	5	4.5	52.65	5.1	4.6	56.1163	5.7	5.3	83.2588
		6	5	78	6.3	5.4	95.5282	7	6	131.04	10.2	5.7	172.327	10.8	7	275.184	9.1	8.2	318.18	8.97	9.44	415.661	9.5	10.5	544.635
		5	2.6	17.576	5.4	2.6	18.9821	6.3	4.1	55.0696	6.4	5.2	89.9891	7.1	5.6	115.781	8.2	6.2	163.908	9.46	7.83	301.591	10.2	8.5	383.214
		5.7	4.2	52.285	6.2	5.3	90.5622	6.4	5.4	97.0445	8	6.3	165.11	9.27	6.8	222.895	10.1	7.1	264.753	12.72	8.13	437.191	13.4	8.9	551.935
	10 ug iExoSTINGa	5.8	4.2	53.2022	6.7	4.4	67.4502	6.9	5.7	116.574	8.9	5.7	150.364	9	6.3	185.749	9.2	6.4	195.953	9.5	7.58	283.835	10.1	8.3	361.81
		4.7	4.3	45.1896	6	5	78	5.8	5.8	101.458	6.4	6.4	136.315	6.8	6.5	149.396	6.9	6.5	151.593	7	7	178.36	7.5	7.2	202.176
		5.5	5.5	86.515	6.1	5.9	110.417	7.6	5.4	115.24	8.14	6.1	157.502	7.4	6.3	152.727	7.3	6.7	170.402	7.5	7.5	219.375	9	8.9	370.703
		4.7	4.4	47.3158	5.9	5.3	86.1801	6	5.5	94.38	8.3	8	276.224	7.8	7.3	216.144	7.2	7.1	188.735	7.2	6.7	168.068	9.3	9.6	445.686
		5.8	5.2	81.5526	5.5	4.7	63.1774	5.5	4	45.76	6.2	5.8	108.455	6.4	6	119.808	6.5	6.2	129.927	8	8.6	307.674	8.9	9	374.868
		4.2	4.2	38.5258	5.3	4.2	48.6158	5.3	4.3	50.9584	8	7	203.84	7.6	7.2	204.872	7.4	6.8	177.932	6.33	6.4	134.824	7.3	7.4	207.869
	50 ug iExoSTINGa	5	2	10.4	4	2	8.32	3	3	14.04	2	2	4.16	5.35	5.16	74.0724	5	4	41.6	3.5	3.5	22.295	4.2	2	8.736
		6	3	28.08	5	4	41.6	6.7	5	87.1	6.8	6.7	158.731	6.3	5.5	99.099	6.5	5.7	109.816	6.2	5.8	108.455	8.6	4.2	78.8861
		6	4	49.92	6	4	49.92	9.8	7	249.704	7.2	5.7	121.643	7.5	5.5	117.975	7.5	5.9	135.759	8.3	7	211.484	8.5	7.2	229.133
		5	3	23.4	5	3	23.4	7.6	5.6	123.935	6.4	4.9	79.9053	8.2	5.9	148.43	7.9	6.5	173.563	7.1	6.3	146.535	8.5	6.9	210.436

## Sheet: Figure 2e
Figure 2e
Tumor volume (mm3)
Data is in Figure 2b and 2d

[truncated: 21 more sheets: Figure 2f, Figure 2g, Figure 3a, Figure 3b, Figure 3c, Figure 3d, Figure 3e, Figure 4b, Figure 4c, Figure 4d, Figure 4e, Figure 4f, Figure 4g, Supplementary Figure 2a, Supplementary Figure 2b, Supplementary Figure 3a, Supplementary Figure 3c, Supplementary Figure 3d, Supplementary Figure 3e, Supplementary Figure 3f …]
